# Supplementary material for: Optical Properties and Molecular Composition of Fine Organic Aerosols in Nanjing, China: A Comparison of 2019 and 2023
Source: Toxics. 2025 May 27;13(6):443. doi: 10.3390/toxics13060443 (PMC12197671; doi:10.3390/toxics13060443)
Supplement: Supplementary file 1 [file toxics-13-00443-s001.zip]

Archive with 1 entries (1 files):
- toxics-3579782-supplementary.pdf
